# Supplementary material for: Conventionally Fractionated Radiotherapy (CFRT) Versus Stereotactic Body Radiotherapy (SBRT) for Locally Advanced Pancreatic Cancer: A Systematic Review and Meta-Analysis of Comparative Studies
Source: Cancers (Basel). 2026 Mar 17;18(6):971. doi: 10.3390/cancers18060971 (PMC13024495; doi:10.3390/cancers18060971)
Supplement: Supplementary file 1 [file cancers-18-00971-s001.zip]

Archive with 1 entries (1 files):
- cancers-4160087-supplementary.pdf
